# Supplementary material for: Novel Cerium- and Terbium-Doped Gadolinium Fluoride Nanoparticles as Radiosensitizers with Pronounced Radiocatalytic Activity
Source: Biomedicines. 2025 Jun 24;13(7):1537. doi: 10.3390/biomedicines13071537 (PMC12293020; doi:10.3390/biomedicines13071537)
Supplement: Supplementary file 1 [file biomedicines-13-01537-s001.zip]

Archive with 1 entries (1 files):
- biomedicines-3645414-supplementary.pdf
